# Supplementary material for: Engineering Edible Double Network Hydrogels with Abalone- and Squid-like Textures from Carrageenan and Konjac Glucomannan
Source: Foods. 2025 Sep 8;14(17):3140. doi: 10.3390/foods14173140 (PMC12428326; doi:10.3390/foods14173140)
Supplement: Supplementary file 1 [file foods-14-03140-s001.zip]

Archive with 1 entries (1 files):
- foods-3839969-supplementary.pdf
